# Supplementary material for: Toxicity and Toxicokinetics of a Four-Week Repeated Gavage of Levamisole in Male Beagle Dogs: A Good Laboratory Practice Study
Source: Pharmaceuticals (Basel). 2024 Jan 22;17(1):141. doi: 10.3390/ph17010141 (PMC10819294; doi:10.3390/ph17010141)
Supplement: Supplementary file 1 [file pharmaceuticals-17-00141-s001.zip]

Archive with 1 entries (1 files):
- pharmaceuticals-2801490-supplementary.pdf
